# Supplementary material for: A Protective Effect of Pirfenidone in Lung Fibroblast–Endothelial Cell Network via Inhibition of Rho-Kinase Activity
Source: Biomedicines. 2023 Aug 12;11(8):2259. doi: 10.3390/biomedicines11082259 (PMC10452915; doi:10.3390/biomedicines11082259)
Supplement: Supplementary file 1 [file biomedicines-11-02259-s001.zip]

Archive with 1 entries (1 files):
- biomedicines-2527906-supplementary.pdf
